# Supplementary material for: Aflatoxigenic Aspergillus Modulates Aflatoxin-B1 Levels through an Antioxidative Mechanism
Source: J Fungi (Basel). 2023 Jun 20;9(6):690. doi: 10.3390/jof9060690 (PMC10302197; doi:10.3390/jof9060690)
Supplement: Supplementary file 1 [file jof-09-00690-s001.zip]

Archive with 1 entries (1 files):
- jof-2397608-supplementary.pdf
